# Supplementary material for: Sulfoquinovose is exclusively metabolized by the gut microbiota and degraded differently in mice and humans
Source: Microbiome. 2025 Aug 7;13:184. doi: 10.1186/s40168-025-02175-x (PMC12330013; doi:10.1186/s40168-025-02175-x)
Supplement: Supplementary file 2 — Supplementary Material 1. [file 40168_2025_2175_MOESM1_ESM.zip]

Archive with 20 entries (20 files):
- DhpA.hmm
- HpfD.hmm
- HpfG.hmm
- HpfH.hmm
- HpsG.hmm
- HpsH.hmm
- IseD.hmm
- IsrB.hmm
- IsrD.hmm
- IsrH.hmm
- IsrK.hmm
- SftE2.hmm
- SlaB.hmm
- SqgA.hmm
- SqiA.hmm
- SqwF.hmm
- SqwG.hmm
- SqwH.hmm
- SqwI.hmm
- Ssdh.hmm
